# Supplementary material for: Construction, internal validation and implementation in a mobile application of a scoring system to predict nonadherence to proton pump inhibitors
Source: PeerJ. 2017 Jun 30;5:e3455. doi: 10.7717/peerj.3455 (PMC5494169; doi:10.7717/peerj.3455)
Supplement: Data S1 [file peerj-05-3455-s001.xlsx]

## Sheet: Sheet1
Outcome	Male gender	Antidepressants	Omeprazole	Non-recommended prescription	Age (years)	Total number of drugs
1	0	0	1	0	67	10
1	1	1	1	1	71	9
0	0	1	1	0	87	5
1	1	1	1	0	87	15
0	1	0	1	0	78	6
0	0	1	1	1	55	4
0	1	0	0	1	70	6
0	1	0	1	0	63	6
0	1	0	0	1	38	1
0	0	0	1	0	76	3
0	1	0	0	0	72	3
0	1	1	1	1	77	3
0	0	1	1	1	55	7
1	0	1	1	1	81	6
1	1	1	1	1	64	5
1	0	1	1	1	61	3
0	1	0	1	1	82	4
0	0	0	0	1	86	3
1	0	1	0	0	75	9
0	1	0	1	1	49	2
0	1	0	1	1	52	4
1	1	0	1	1	73	8
0	0	0	1	1	85	3
0	0	0	1	1	47	4
1	0	1	1	1	81	6
0	0	0	1	1	69	5
1	0	1	1	1	81	4
0	1	0	1	1	66	4
0	1	0	1	1	60	4
0	1	0	1	1	86	5
1	1	1	1	0	83	5
0	1	0	1	1	57	4
0	1	0	1	1	69	2
1	0	1	1	0	80	10
1	1	0	1	1	68	6
0	0	0	0	1	53	3
1	0	1	1	1	70	4
0	0	0	0	0	76	4
0	0	0	1	1	61	4
0	0	0	1	1	83	5
0	0	0	1	0	76	4
1	1	1	1	0	78	8
0	0	1	0	1	77	4
1	1	0	1	1	73	6
0	0	0	1	0	36	2
1	1	1	1	1	76	7
0	0	1	1	1	82	4
1	0	1	1	1	60	6
1	0	0	1	1	70	5
0	1	0	1	1	67	3
0	1	0	1	0	65	5
0	1	0	1	0	79	4
0	0	0	0	1	76	6
0	0	0	0	0	70	5
0	1	0	1	1	52	3
0	0	0	1	1	53	4
0	1	0	1	1	43	5
1	1	1	0	1	71	4
0	1	0	1	0	81	7
1	0	1	0	1	76	3
0	1	0	1	1	64	3
0	0	0	1	0	41	1
1	1	1	1	1	72	12
0	0	0	1	0	53	2
1	0	0	0	1	79	6
0	0	0	0	1	74	3
0	1	0	1	0	68	5
0	1	0	1	1	79	4
0	0	0	1	1	13	1
1	1	1	1	1	46	7
0	0	0	1	1	55	8
1	1	1	1	1	56	4
0	1	0	1	1	43	7
0	0	0	1	1	67	7
0	0	0	1	0	30	1
0	0	0	1	0	86	3
0	0	0	1	1	59	2
1	0	1	1	0	86	11
0	1	0	1	0	2	1
1	1	1	0	0	79	8
0	1	0	1	0	57	2
0	0	1	1	1	75	6
0	0	1	1	1	58	13
0	0	0	0	1	57	3
1	1	1	1	0	87	7
0	1	0	0	0	74	5
0	0	0	1	1	50	4
1	0	1	1	1	74	3
0	0	0	1	1	56	2
0	0	0	0	1	71	5
1	1	1	1	1	71	4
0	0	0	1	0	83	5
1	1	1	1	0	50	3
0	1	0	1	0	66	3
0	0	0	1	1	31	3
0	0	1	1	1	62	5
0	1	0	1	1	41	8
1	0	0	1	0	78	9
0	1	0	1	1	46	4
1	0	1	1	1	60	6
1	0	1	1	1	58	8
0	1	0	1	0	63	6
1	1	1	1	0	85	11
1	0	1	1	1	82	7
0	1	0	0	1	62	4
0	1	0	1	0	83	3
0	0	0	1	1	78	6
0	1	0	1	1	78	4
0	1	0	1	0	67	10
1	0	1	0	0	83	5
1	0	1	0	0	74	7
1	1	1	1	0	78	13
0	0	0	1	1	86	3
1	0	0	0	0	77	8
0	1	0	1	0	55	3
0	0	0	1	1	35	3
1	0	1	1	1	61	11
0	0	0	0	0	65	2
0	1	0	1	1	78	4
0	1	0	0	0	67	6
0	0	1	0	0	83	2
0	1	0	1	1	52	5
0	1	0	1	1	78	6
0	0	1	1	1	75	6
0	0	1	0	1	87	7
0	1	0	0	0	70	3
0	1	0	1	1	75	3
1	0	1	1	0	58	5
0	0	0	1	0	70	2
0	0	0	0	0	76	3
1	0	1	1	0	64	2
1	0	0	1	0	63	10
0	0	1	1	1	54	5
0	1	0	1	1	68	4
1	0	1	0	1	74	8
1	1	1	1	1	82	7
1	1	1	0	1	80	8
0	1	0	0	0	68	6
0	1	0	1	1	81	4
1	0	1	1	1	75	7
0	0	0	0	0	58	5
0	0	0	0	0	28	2
0	1	0	1	1	67	8
0	0	0	1	0	31	4
0	0	1	0	1	82	5
0	0	0	1	1	66	6
0	1	0	1	0	68	4
0	1	0	1	1	39	4
0	0	0	1	1	83	8
0	0	0	1	0	91	7
0	0	1	1	1	64	5
0	0	0	1	0	66	9
1	1	1	1	1	69	10
1	0	1	1	0	84	9
1	1	1	1	0	86	15
0	1	0	1	0	77	7
0	0	1	1	1	53	6
1	1	0	0	1	70	8
0	1	0	1	0	62	6
0	1	0	0	0	39	1
0	0	0	1	0	77	4
0	1	0	0	0	71	3
1	1	1	1	1	78	4
0	0	1	1	1	54	8
1	0	1	1	1	82	7
1	1	1	1	1	63	5
1	0	1	1	1	60	4
1	1	0	1	1	81	7
0	0	0	0	1	84	3
0	0	1	0	0	72	7
0	1	0	1	1	50	2
0	1	0	1	1	51	4
0	1	0	1	1	70	7
0	0	0	1	1	85	5
0	0	0	1	1	45	4
1	0	1	1	1	80	8
0	0	0	1	1	70	5
1	0	1	1	1	80	5
0	1	0	1	1	65	4
0	1	0	1	1	61	7
0	1	0	1	1	87	4
0	1	1	1	0	82	5
0	1	0	1	1	55	6
0	1	0	1	1	70	2
0	0	1	1	0	79	10
0	1	0	1	1	66	4
1	0	0	0	1	54	5
1	0	1	1	1	71	6
1	0	0	0	0	77	7
1	0	0	1	1	62	6
0	0	0	1	1	82	3
0	0	0	1	0	77	3
1	1	1	1	0	75	10
1	0	1	0	1	75	7
0	1	0	1	1	70	4
0	0	0	1	0	37	2
1	1	1	1	1	75	7
0	0	1	1	1	80	7
1	0	1	1	1	59	6
1	0	0	1	1	71	6
1	1	0	1	0	65	8
0	1	0	1	0	66	9
0	1	0	1	0	80	3
0	0	0	0	1	75	6
0	0	0	0	0	69	3
0	1	0	1	1	50	7
0	0	0	1	1	52	6
0	1	0	1	1	40	3
1	1	1	0	1	72	5
0	1	0	1	0	83	3
1	0	1	0	1	75	7
0	1	0	1	1	65	4
0	0	0	1	0	40	1
0	1	1	1	1	70	12
0	0	0	1	0	55	2
0	0	0	0	1	80	3
0	0	0	0	1	75	4
0	1	0	1	0	67	3
0	1	0	1	1	80	4
1	1	0	1	1	15	2
1	1	1	1	1	48	10
1	0	0	1	1	54	12
0	1	1	1	1	55	3
0	1	0	1	1	42	4
0	0	0	1	1	65	5
0	0	0	1	0	52	1
0	0	0	1	0	85	6
1	0	0	1	1	60	7
1	0	1	1	0	87	10
1	0	1	1	1	61	4
1	1	1	0	0	78	9
0	1	0	1	0	56	2
0	0	1	1	1	76	9
0	0	1	1	1	55	4
0	0	0	0	1	58	4
1	1	1	1	0	85	10
0	1	0	0	0	75	9
0	0	0	1	1	49	4
1	0	1	1	1	71	6
0	0	0	1	1	57	2
0	0	0	0	1	73	7
1	1	1	1	0	72	7
0	0	0	1	0	80	6
1	1	1	1	1	52	4
0	1	0	1	1	64	3
1	0	0	1	1	34	3
1	0	1	1	1	60	7
1	1	0	1	1	45	9
0	0	0	1	0	77	5
0	1	0	1	1	48	7
1	0	1	1	1	59	7
0	0	1	1	1	55	6
0	1	0	1	0	66	7
0	1	1	1	0	86	8
1	0	1	1	1	80	9
0	1	0	0	1	60	4
0	1	0	1	0	85	4
0	0	0	1	1	79	4
0	1	0	1	1	79	3
0	1	0	1	0	66	9
0	0	1	0	1	80	4
0	0	1	0	0	75	7
1	1	1	1	0	79	12
0	0	0	1	1	85	3
0	0	0	0	0	75	4
0	1	0	1	1	56	3
0	0	0	1	1	34	3
0	0	1	1	1	61	5
0	0	0	0	0	64	2
0	1	0	1	1	80	4
0	1	0	0	0	65	6
0	0	1	0	1	80	2
0	1	0	1	1	53	5
0	1	0	1	1	80	5
1	0	1	1	1	73	4
1	0	1	0	1	85	9
0	1	0	0	0	68	3
0	1	0	1	1	77	4
1	0	1	1	1	57	4
0	0	0	1	0	72	2
0	0	0	0	0	74	3
0	0	1	1	0	65	2
0	0	0	1	0	64	10
0	0	1	1	1	56	5
0	1	0	1	1	70	4
1	0	1	0	1	75	9
1	1	1	1	1	80	7
1	1	1	0	1	82	6
0	1	0	0	0	67	3
1	1	0	1	1	82	6
1	0	1	1	1	74	7
0	0	0	0	1	60	2
0	0	0	0	0	30	2
0	1	0	1	1	66	4
0	0	0	1	0	29	3
1	0	1	0	1	83	10
1	0	0	1	1	65	9
0	1	0	1	0	69	6
0	1	0	1	1	38	4
0	0	0	1	1	80	6
0	0	0	1	0	89	4
1	0	1	1	0	63	7
